# Supplementary material for: Old Yellow Enzyme from Trypanosoma cruzi Exhibits In Vivo Prostaglandin F2α Synthase Activity and Has a Key Role in Parasite Infection and Drug Susceptibility
Source: Front Immunol. 2018 Mar 7;9:456. doi: 10.3389/fimmu.2018.00456 (PMC5845897; doi:10.3389/fimmu.2018.00456)
Supplement: Table S1 — Old Yellow Enzyme proteins. [file table_1.xls]

## Sheet: Hoja1
Sequence id	KEEG/NCBI id	Organism	cdd domain	pfam domain
seq1	NP_001234781	Solanum lycopersicum	TIM_phosphate_binding superfamily	Oxidored_FMN
seq2	NP_177794	Arabidopsis thaliana	TIM_phosphate_binding superfamily	Oxidored_FMN
seq3	NP_001233873	Solanum lycopersicum	TIM_phosphate_binding superfamily	Oxidored_FMN
seq4	NP_177795	Arabidopsis thaliana	TIM_phosphate_binding superfamily	Oxidored_FMN
seq5	ESS71049	Trypanosoma cruzi	TIM_phosphate_binding superfamily	Oxidored_FMN
seq6	AEP22549	Saccharomyces cerevisiae	TIM_phosphate_binding superfamily	Oxidored_FMN
seq7	Q02899	Saccharomyces pastorianus	TIM_phosphate_binding superfamily	Oxidored_FMN
seq8	XP_015643914	Oryza sativa	TIM_phosphate_binding superfamily	Oxidored_FMN
seq9	sce_YHR179W	Saccharomyces cerevisiae	TIM_phosphate_binding superfamily	Oxidored_FMN
seq10	ago_AGOS_AGR329C	Ashbya gossypii	TIM_phosphate_binding superfamily	Oxidored_FMN
seq11	kla_KLLA0A09075g	Kluyveromyces lactis	TIM_phosphate_binding superfamily	Oxidored_FMN
seq12	cgr_CAGL0I02024g	Candida glabrata	TIM_phosphate_binding superfamily	Oxidored_FMN
seq13	pic_PICST_31957	Scheffersomyces stipitis	TIM_phosphate_binding superfamily	Oxidored_FMN
seq14	pic_PICST_43720	Scheffersomyces stipitis	TIM_phosphate_binding superfamily	Oxidored_FMN
seq15	cal_CaO19.10947	Candida albicans	TIM_phosphate_binding superfamily	Oxidored_FMN
seq16	yli_YALI0D16247g	Yarrowia lipolytica	TIM_phosphate_binding superfamily	Oxidored_FMN
seq17	spo_SPAC5H10.04	Schizosaccharomyces pombe	TIM_phosphate_binding superfamily	Oxidored_FMN
seq18	cne_CNI02360	Cryptococcus neoformans	TIM_phosphate_binding superfamily	Oxidored_FMN
seq19	pha_PSHAa0880	Pseudoalteromonas haloplanktis	TIM_phosphate_binding superfamily	Oxidored_FMN
seq20	bur_Bcep18194_A4953	Burkholderia lata	TIM_phosphate_binding superfamily	Oxidored_FMN
seq21	har_HEAR2541	Herminiimonas arsenicoxydans	TIM_phosphate_binding superfamily	Oxidored_FMN
seq22	cff_CFF8240_0619	Campylobacter fetus	TIM_phosphate_binding superfamily	Oxidored_FMN
seq23	bra_BRADO0620	Bradyrhizobium sp.	TIM_phosphate_binding superfamily	Oxidored_FMN
seq24	bbt_BBta_7562	Bradyrhizobium sp.	TIM_phosphate_binding superfamily	Oxidored_FMN
seq25	pic_PICST_55621	Scheffersomyces stipitis	TIM_phosphate_binding superfamily	Oxidored_FMN
seq26	cdu_CD36_25520	Candida dubliniensis	TIM_phosphate_binding superfamily	Oxidored_FMN; Oxidored_FMN
seq27	ypz_YPZ3_1068	Yersinia pestis	TIM_phosphate_binding superfamily	Oxidored_FMN
seq28	ypd_YPD4_1027	Yersinia pestis	TIM_phosphate_binding superfamily	Oxidored_FMN
seq29	eta_ETA_30430	Erwinia tasmaniensis	TIM_phosphate_binding superfamily	Oxidored_FMN
seq30	eclo_ENC_13240	Enterobacter cloacae	TIM_phosphate_binding superfamily	Oxidored_FMN
seq31	ddd_Dda3937_02428	Dickeya dadantii	TIM_phosphate_binding superfamily	Oxidored_FMN
seq32	xci_XCAW_00724	Xanthomonas citri	TIM_phosphate_binding superfamily	Oxidored_FMN
seq33	smz_SMD_2615	Stenotrophomonas maltophilia	TIM_phosphate_binding superfamily	Oxidored_FMN
seq34	vex_VEA_001682	Vibrio sp.	TIM_phosphate_binding superfamily	Oxidored_FMN
seq35	pfe_PSF113_1071	Pseudomonas fluorescens	TIM_phosphate_binding superfamily	Oxidored_FMN
seq36	abr_ABTJ_p2063	Acinetobacter baumannii	TIM_phosphate_binding superfamily	Oxidored_FMN
seq37	abj_BJAB07104_01286	Acinetobacter baumannii	TIM_phosphate_binding superfamily	Oxidored_FMN
seq38	abab_BJAB0715_01246	Acinetobacter baumannii	TIM_phosphate_binding superfamily	Oxidored_FMN
seq39	abaj_BJAB0868_01228	Acinetobacter baumannii	TIM_phosphate_binding superfamily	Oxidored_FMN
seq40	cza_CYCME_2175	Cycloclasticus zancles	TIM_phosphate_binding superfamily	Oxidored_FMN
seq41	tol_TOL_1412	Thalassolituus oleivorans	TIM_phosphate_binding superfamily;NADB_Rossmann superfamily	Oxidored_FMN;Pyr_redox_2
seq42	rse_F504_719	Ralstonia solanacearum	TIM_phosphate_binding superfamily	Oxidored_FMN
seq43	reh_H16_A1667	Cupriavidus necator	TIM_phosphate_binding superfamily	Oxidored_FMN
seq44	bmj_BMULJ_05176	Burkholderia multivorans	TIM_phosphate_binding superfamily	Oxidored_FMN
seq45	buk_MYA_0066	Burkholderia sp.	TIM_phosphate_binding superfamily	Oxidored_FMN
seq46	buk_MYA_5783	Burkholderia sp.	TIM_phosphate_binding superfamily	Oxidored_FMN
seq47	axo_NH44784_056021	Achromobacter xylosoxidans	TIM_phosphate_binding superfamily	Oxidored_FMN
seq48	cfu_CFU_1067	Collimonas fungivorans	TIM_phosphate_binding superfamily	Oxidored_FMN
seq49	smeg_C770_GR4Chr1587	Sinorhizobium meliloti	TIM_phosphate_binding superfamily	Oxidored_FMN
seq50	man_A11S_1181	Micavibrio aeruginosavorus	TIM_phosphate_binding superfamily	Oxidored_FMN
seq51	bmh_BMWSH_0817	Bacillus megaterium	TIM_phosphate_binding superfamily	Oxidored_FMN
seq52	ppy_PPE_01826	Paenibacillus polymyxa	TIM_phosphate_binding superfamily	Oxidored_FMN
seq53	ssut_TL13_0359	Streptococcus suis	TIM_phosphate_binding superfamily	Oxidored_FMN
seq54	lcz_LCAZH_2374	Lactobacillus casei	TIM_phosphate_binding superfamily	Oxidored_FMN
seq55	lcl_LOCK919_2632	Lactobacillus casei	TIM_phosphate_binding superfamily	Oxidored_FMN
seq56	cay_CEA_G3232	Clostridium acetobutylicum	TIM_phosphate_binding superfamily	Oxidored_FMN
seq57	cso_CLS_36640	Clostridium cf. saccharolyticum	TIM_phosphate_binding superfamily	Oxidored_FMN
seq58	csr_Cspa_c40010	Clostridium saccharoperbutylacetonicum	TIM_phosphate_binding superfamily	Oxidored_FMN
seq59	ert_EUR_24280	Eubacterium rectale	TIM_phosphate_binding superfamily;NADB_Rossmann superfamily;NADB_Rossmann superfamily	Oxidored_FMN;Pyr_redox_2
seq60	era_ERE_09950	Eubacterium rectale	TIM_phosphate_binding superfamily;NADB_Rossmann superfamily;NADB_Rossmann superfamily	Oxidored_FMN;Pyr_redox_2
seq61	bfi_CIY_22560	Butyrivibrio fibrisolvens	TIM_phosphate_binding superfamily;NADB_Rossmann superfamily;NADB_Rossmann superfamily	Oxidored_FMN;Pyr_redox_2
seq62	rix_RO1_35990	Roseburia intestinalis	TIM_phosphate_binding superfamily;NADB_Rossmann superfamily;NADB_Rossmann superfamily	Oxidored_FMN;Pyr_redox_2
seq63	rim_ROI_06180	Roseburia intestinalis	TIM_phosphate_binding superfamily;NADB_Rossmann superfamily;NADB_Rossmann superfamily	Oxidored_FMN;Pyr_redox_2
seq64	cct_CC1_02860	Coprococcus catus	TIM_phosphate_binding superfamily;NADB_Rossmann superfamily;NADB_Rossmann superfamily	Oxidored_FMN;Pyr_redox_2
seq65	cct_CC1_27890	Coprococcus catus	TIM_phosphate_binding superfamily;NADB_Rossmann superfamily;NADB_Rossmann superfamily	Oxidored_FMN;Pyr_redox_2
seq66	rum_CK1_34240	Ruminococcus sp.	TIM_phosphate_binding superfamily;NADB_Rossmann superfamily;NADB_Rossmann superfamily	Oxidored_FMN;Pyr_redox_2
seq67	rob_CK5_17100	Ruminococcus obeum	TIM_phosphate_binding superfamily	Oxidored_FMN;Pyr_redox_2
seq68	rto_RTO_25890	Ruminococcus torques	TIM_phosphate_binding superfamily;NADB_Rossmann superfamily;MDR superfamily	Oxidored_FMN;Pyr_redox_2
seq69	fpr_FP2_04960	Faecalibacterium prausnitzii	TIM_phosphate_binding superfamily	Oxidored_FMN
seq70	fpa_FPR_25650	Faecalibacterium prausnitzii	TIM_phosphate_binding superfamily;NADB_Rossmann superfamily;NADB_Rossmann superfamily	Oxidored_FMN;Pyr_redox_2
seq71	bprl_CL2_13580	Butyrate-producing bacterium	TIM_phosphate_binding superfamily	Oxidored_FMN
seq72	cpo_COPRO5265_1477	Coprothermobacter proteolyticus	TIM_phosphate_binding superfamily	Oxidored_FMN
seq73	gor_KTR9_3500	Gordonia sp.	TIM_phosphate_binding superfamily;PNPOx/FlaRed_like superfamily	Oxidored_FMN;DUF385
seq74	mts_MTES_0500	Microbacterium testaceum	TIM_phosphate_binding superfamily	Oxidored_FMN
seq75	nph_NP5226A	Natronomonas pharaonis	TIM_phosphate_binding superfamily	Oxidored_FMN
seq76	nmo_Nmlp_1892	Natronomonas moolapensis	TIM_phosphate_binding superfamily	Oxidored_FMN
seq77	hti_HTIA_0235	Halorhabdus tiamatea	TIM_phosphate_binding superfamily	Oxidored_FMN
seq78	sic_SiL_0705	Sulfolobus islandicus	TIM_phosphate_binding superfamily	Oxidored_FMN;Pyr_redox_2
